# Supplementary material for: Optimization of external container delivery and pickup scheduling based on appointment mechanism
Source: PLoS One. 2025 Feb 21;20(2):e0318606. doi: 10.1371/journal.pone.0318606 (PMC11844885; doi:10.1371/journal.pone.0318606)
Supplement: S1 File — (ZIP) [file pone.0318606.s001.zip]

Archive with 7 entries (5 files):
- S1 file/
- S1 file/Code/
- S1 file/Code/demand2
- S1 file/Code/distance
- S1 file/Code/Main.py
- S1 file/Code/README.docx
- S1 file/Code/time_list2
