# Supplementary material for: Optimization of external container delivery and pickup scheduling based on appointment mechanism
Source: PLoS One. 2025 Feb 21;20(2):e0318606. doi: 10.1371/journal.pone.0318606 (PMC11844885; doi:10.1371/journal.pone.0318606)
Supplement: S1 File — (ZIP) [file pone.0318606.s001.zip › S1 file/Code/demand2]

序号 2 3 4 5 6 7
数量 100 63 51 43 36 31 72
数量 100 50 60 40 45 36 65
