# Supplementary material for: Optimization of external container delivery and pickup scheduling based on appointment mechanism
Source: PLoS One. 2025 Feb 21;20(2):e0318606. doi: 10.1371/journal.pone.0318606 (PMC11844885; doi:10.1371/journal.pone.0318606)
Supplement: S1 File — (ZIP) [file pone.0318606.s001.zip › S1 file/Code/distance]

id 1 2 3 4 5 6 7
1 0 40 43 30 30 16 21
2 40 0 44 15 46 24 30
3 43 44 0 31 16 42 23
4 30 15 31 0 32 18 16
5 30 46 16 32 0 46 42
6 16 24 42 18 46 0 19
7 21 30 23 16 42 19 0
