# Supplementary material for: Optimization of external container delivery and pickup scheduling based on appointment mechanism
Source: PLoS One. 2025 Feb 21;20(2):e0318606. doi: 10.1371/journal.pone.0318606 (PMC11844885; doi:10.1371/journal.pone.0318606)
Supplement: S1 File — (ZIP) [file pone.0318606.s001.zip › S1 file/Code/Main.py]

import math
import numpy as np
import random
import matplotlib
import pandas as pd

matplotlib.use('TkAgg')
import matplotlib.pyplot as plt

# Solve Chinese display issues
plt.rcParams['font.sans-serif'] = ['SimHei']
plt.rcParams['axes.unicode_minus'] = False
plt.style.use('ggplot')


# Read data
def demand(filename, row_index, column_index, delimiter=None):
    """
    Retrieves the value from a specific row and column in a text file.
    :param filename: The name of the file.
    :param row_index: The index of the row (starting from 0).
    :param column_index: The index of the column (starting from 0).
    :param delimiter: The delimiter between columns, defaults to None (automatically splits by whitespace).
    :return: The value at the specified row and column.
    """
    with open(filename, 'r') as file:
        # Read the file line by line
        lines = file.readlines()

        # Ensure the row index is valid
        if 0 <= row_index < len(lines):
            # Split the current row's data based on the delimiter
            if delimiter is None:
                # If delimiter is None, automatically split by whitespace characters
                values = lines[row_index].strip().split()
            else:
                # Otherwise, use the specified delimiter to split
                values = lines[row_index].strip().split(delimiter)

            # Ensure the column index is valid
            if 0 <= column_index < len(values):
                # Return the value at the specified row and column
                return float(values[column_index])


def get_time_list(filename, row_index, column_index, delimiter=' '):
    """
    Retrieves the value from a specific row and column in a text file and processes it into ready_time and due_time.
    :param filename: The name of the file.
    :param row_index: The index of the row (starting from 0).
    :param column_index: The index of the column (starting from 0).
    :param delimiter: The delimiter between columns, defaults to a space.
    :return: (ready_time, due_time) or (None, None) if the index is invalid or data processing fails.
    """
    try:
        with open(filename, 'r') as file:
            # Read the file line by line
            lines = file.readlines()

            # Ensure the row index is valid
            if 0 <= row_index < len(lines):
                # Split the current row's data based on the delimiter
                values = lines[row_index].strip().split(delimiter)

                # Ensure the column index is valid
                if 0 <= column_index < len(values):
                    # Get the value from the specified column
                    value = values[column_index]

                    # Process the value, remove parentheses and split by comma
                    value = value.strip('()')
                    ready_time, due_time = value.split(',')

                    # Return the processed ready_time and due_time
                    return float(ready_time), float(due_time)
    except Exception as e:
        print(f"Error: {e}")

        # Return (None, None) if any error occurs or the index is invalid
    return None, None


def calculate_distance(filename, row_index, column_index, delimiter=None):
    """
    Retrieves the value from a specific row and column in a text file.
    :param filename: The name of the file.
    :param row_index: The index of the row (starting from 0).
    :param column_index: The index of the column (starting from 0).
    :param delimiter: The delimiter between columns, defaults to None (automatically splits by whitespace).
    :return: The value at the specified row and column.
    """
    with open(filename, 'r') as file:
        # Read the file line by line
        lines = file.readlines()

        # Ensure the row index is valid
        if 0 <= row_index < len(lines):
            # Split the current row's data based on the delimiter
            if delimiter is None:
                # If delimiter is None, automatically split by whitespace characters
                values = lines[row_index].strip().split()
            else:
                # Otherwise, use the specified delimiter to split
                values = lines[row_index].strip().split(delimiter)

            # Ensure the column index is valid
            if 0 <= column_index < len(values):
                # Return the value at the specified row and column
                return float(values[column_index])


# Calculate the initial pheromone value between nodes
def initialize_pheromone(customer):
    num_nodes = len(customer)
    pheromone = np.ones((200, 12, num_nodes, num_nodes))
    return pheromone


# Update Pheromones
def update_pheromone(pheromone, ants, best_ant, evaporation_rate, Q, m, average_result):
    pheromone *= (1 - evaporation_rate ** (1 + m / 5000)) * (average_result / best_ant['total_cost'])  # Evaporate Pheromones

    # Update pheromones: For each ant
    for ant in ants:
        for i in range(len(ant['path'])):
            for j in range(len(ant['path'][i]) - 1):
                # Calculate node 1 and node 2
                node1 = math.floor(ant['total_node_time_list'][i][j] / 120)
                if node1 == 12:
                    node1 = 11
                node2 = ant['path'][i][j]
                node3 = ant['path'][i][j + 1]
                # Update Pheromones
                pheromone[i][node1][node2 - 1][node3 - 1] += Q / np.sqrt(ant['total_cost'])
        for i in range(len(best_ant['path'])):
            for j in range(len(best_ant['path'][i]) - 1):
                # Calculate node 1 and node 2
                node1 = math.floor(best_ant['total_node_time_list'][i][j] / 120)
                if node1 == 12:
                    node1 = 11
                node2 = best_ant['path'][i][j]
                node3 = best_ant['path'][i][j + 1]
                # Update Pheromones
                pheromone[i][node1][node2 - 1][node3 - 1] += 10 * Q / np.sqrt(best_ant['total_cost'])

    # Limit the range of pheromones
    pheromone[pheromone > 15] = 15
    pheromone[pheromone < 1] = 1
    return pheromone


# Construct the initial path
def construct_initial_path(pheromone, alpha, beta, docks, yards, t1, t2, t3, v_load, v_empty, e, e_time, l, l_time,
                           C_load, C_empty, C_idle, slot_limit):
    num_nodes = len(customer) - 1
    current_time = 0  # current time
    arrival_time = 0
    demands = np.zeros((3, num_nodes + 2))
    node_match_count = 0
    match_found = False
    total_path = []  # Total Path Count
    path = []  # Single Path
    total_cost = 0  # The cost of each path
    slot_list = np.zeros((len(docks) + 1, 12))  # Actual arrivals at each dock in each time window
    node_time_list = []  # The set of arrival times
    node_time_list.append(0)
    total_node_time_list = []  # The collection of arrival times corresponding to the selected dock
    current_node = 5
    path.append(current_node)
    while True:
        nodes = customer[:]
        nodes.remove(current_node)
        arrival_time_list = []  # Arrival Time List
        available_nodes = []  # Next selectable location list
        over_time_cost = []  # Time offset cost
        test = 0  # Test
        time_interval = []  # Time interval
        node_match_count = 0
        time_list = []
        distance_value = []
        # Use an infinite loop and exit automatically when the condition is met
        for n in nodes:
            if n == 1:
                if current_node > 1 and demands[n][current_node] < demand('demand2', n, current_node):
                    arrival_time = current_time + calculate_distance('distance', current_node, n
                                                                     ) * 60 / v_load + t1 / 2 + t2 + t3 / 2
                    if arrival_time >= 1440:
                        continue
                    if arrival_time < 1440 and slot_list[n][math.floor(arrival_time / 120)] <= slot_limit[n][
                        math.floor(arrival_time / 120)]:
                        ready_time, due_time = get_time_list('time_list2', n, current_node)
                        if (ready_time - e_time) <= arrival_time < ready_time:
                            available_nodes.append(n)
                            over_time_cost.append((ready_time - arrival_time) * e)
                            time_list.append(5 * (ready_time - arrival_time) * e / 14 + 13 / 14)
                            distance_value.append(1 / calculate_distance('distance', n, current_node))
                            time_interval.append(due_time - ready_time)
                            arrival_time_list.append(arrival_time)
                            test=1
                            continue
                        if ready_time <= arrival_time <= due_time:
                            available_nodes.append(n)
                            over_time_cost.append(0)
                            time_list.append(1)
                            distance_value.append(1 / calculate_distance('distance', n, current_node))
                            time_interval.append(due_time - ready_time)
                            arrival_time_list.append(arrival_time)
                            test=1
                            continue
                        if due_time <= arrival_time <= (due_time + l_time):
                            available_nodes.append(n)
                            over_time_cost.append((arrival_time - due_time) * l)
                            time_list.append((arrival_time - due_time) * l / 118 + 58 / 59)
                            distance_value.append(1 / calculate_distance('distance', n, current_node))
                            time_interval.append(due_time - ready_time)
                            arrival_time_list.append(arrival_time)
                            test = 1
                            continue


            if n > 1:
                if current_node == 1 and demands[2][n] < demand('demand2', 2, n):
                    if demands[1][n] < demand('demand2', 1, n):
                        arrival_time = current_time + calculate_distance('distance', current_node, n
                                                                         ) * 60 / v_load + t3 / 2 + t1 / 2
                        arrival_time2 = arrival_time + calculate_distance('distance', current_node, n
                                                                          ) * 60 / v_load + t1 / 2 + t2 + t3 / 2
                        ready_time, due_time = get_time_list('time_list2', current_node, n)
                        if arrival_time > 1440:
                            continue
                        if (ready_time - e_time) <= arrival_time2 <= (due_time + l_time):
                            available_nodes.append(n)
                            over_time_cost.append(0)
                            time_list.append(2)
                            distance_value.append(1 / calculate_distance('distance', n, current_node))
                            time_interval.append(1440)
                            arrival_time_list.append(arrival_time)
                            test=1
                            continue


            if n > 1:
                if current_node == 1 and demands[2][n] < demand('demand2', 2, n):
                    arrival_time = current_time + calculate_distance('distance', current_node, n
                                                                     ) * 60 / v_load + t3 / 2 + t1 / 2
                    if arrival_time > 1440:
                        continue
                    else:
                        available_nodes.append(n)
                        over_time_cost.append(0)
                        time_list.append(2)
                        distance_value.append(1 / calculate_distance('distance', n, current_node))
                        time_interval.append(1440)
                        arrival_time_list.append(arrival_time)
                        test = 1
                        continue


            if n == 1:
                if current_node > 1:
                    arrival_time = current_time + calculate_distance('distance', current_node, n
                                                                     ) * 60 / v_load + t1 / 2 + t2 + t3 / 2

            if n > 1:
                if current_node == 1:
                    arrival_time = current_time + calculate_distance('distance', current_node, n

                                                                     ) * 60 / v_empty + t3 / 2 + t1 / 2
                if current_node > 1:
                    arrival_time = current_time + calculate_distance('distance', current_node, n
                                                                     ) * 60 / v_empty + t1 / 2 + t1 / 2
            if arrival_time > 1440:
                continue
            available_nodes.append(n)
            over_time_cost.append(0)
            time_list.append(2)
            distance_value.append(0.5 / calculate_distance('distance', n, current_node))
            time_interval.append(1440)
            arrival_time_list.append(arrival_time)
            continue


        for i in range(1, 3):
            for j in range(2, num_nodes + 2):
                if demands[i][j] == demand('demand2', i, j):
                    node_match_count += 1

        if node_match_count == 2 * num_nodes:
            match_found = True
        if match_found:
            total_node_time_list.append(node_time_list)
            total_path.append(path)
            break


        if not available_nodes:
            nodes = list(range(1, 8))
            nodes.remove(current_node)
            if demand('demand2', 1, current_node) - demands[1][current_node] == 0:
                if demand('demand2', 2, current_node) - demands[2][current_node] == 0:
                    for i in range(1, 8):
                        if i != current_node:
                            if demand('demand2', 1, i) - demands[1][i] == 0:
                                if demand('demand2', 2, i) - demands[2][i] == 0:
                                    nodes.remove(i)
                    available_nodes_distance = []
                    for i in nodes:
                        available_nodes_distance.append(calculate_distance('distance', current_node, i))
                    i = available_nodes_distance.index(min(available_nodes_distance))
                    next_node = nodes[i]
                    arrival_time = current_time + calculate_distance('distance', current_node, next_node
                                                                     ) * 60 / v_empty + t1 / 2 + t1 / 2
                    if arrival_time <= 1440:
                        total_cost += calculate_distance('distance', current_node, next_node) * C_empty * prices \
                                      + t1 * prices * C_idle / 60
                        path.append(next_node)
                        node_time_list.append(arrival_time)
                        current_time = arrival_time
                        current_node = next_node
                        continue
                    else:
                        total_node_time_list.append(node_time_list)
                        node_time_list = []
                        node_time_list.append(0)
                        total_path.append(path)
                        path = []
                        path.append(next_node)
                        current_time = 0
                        arrival_time = 0
                        current_node = next_node
                        continue

        if not available_nodes and current_time > 1440:
            total_node_time_list.append(node_time_list)
            node_time_list = []
            node_time_list.append(0)
            if path[-1] != path[0]:
                total_cost += calculate_distance('distance', current_node, path[0]) * C_empty * prices \
                              + t1 * prices * C_idle / 60
                path.append(path[0])
            total_path.append(path)
            path = []
            nodes = [2, 5]
            available_nodes_distance = []
            for i in nodes:
                if demand('demand2', 1, i) - demands[1][i] == 0:
                    nodes.remove(i)
            if nodes:
                for i in nodes:
                    available_nodes_distance.append(calculate_distance('distance', 1, i))
                i = available_nodes_distance.index(min(available_nodes_distance))
                current_node = nodes[i]
            else:
                nodes = list(range(2, 8))
                for i in nodes:
                    available_nodes_distance.append(calculate_distance('distance', 1, i))
                i = available_nodes_distance.index(min(available_nodes_distance))
                current_node = nodes[i]

            path.append(current_node)
            current_time = 0
            arrival_time = 0
            continue
        if not available_nodes:  # Check if available_nodes is empty
            current_time += 120  # If empty, update to the current time
            continue


        if test == 1 and available_nodes:
            probabilities = []
            total = 0
            i = 0
            for node in available_nodes:
                time_period = math.floor(arrival_time_list[i] / 120)
                if time_period == 12:
                    time_period = 11
                pheromone_value = pheromone[len(total_node_time_list)][time_period][current_node - 1][node - 1]

                time_value = 1 / time_interval[i]
                if demand('demand2', 1, node) - demands[1][node] == 0 and demand('demand2', 2, node) - demands[2][
                    node] == 0:
                    time_value = 0
                probability = (pheromone_value ** alpha) * ((1 / time_list[i]) ** beta) * distance_value[i] * time_value
                probabilities.append(probability)
                total += probability
                i += 1
            probabilities = [p / total for p in probabilities]
            next_node = random.choices(available_nodes, probabilities)[0]
            path.append(next_node)
            if current_node == 1:
                if next_node > 1:
                    if demands[current_node + 1][next_node] < demand('demand2', current_node + 1,
                                                                                   next_node):
                        demands[current_node + 1][next_node] += 1
                        arrival_time = current_time + calculate_distance('distance', current_node, next_node) \
                                       * 60 / v_load + t1 / 2 + t3 / 2
                        total_cost += calculate_distance('distance', current_node, next_node) * C_load * prices + \
                                      over_time_cost[available_nodes.index(next_node)] + (
                                              t1 / 2 + t3 / 2) * prices * C_idle / 60
                    else:
                        arrival_time = current_time + calculate_distance('distance', current_node, next_node) \
                                       * 60 / v_empty + t1 / 2 + t3 / 2
                        total_cost += calculate_distance('distance', current_node, next_node) * C_empty * prices \
                                      + (t1 / 2 + t3 / 2) * prices * C_idle / 60

            if current_node > 1:
                if next_node == 1 and demands[next_node][current_node] < demand('demand2', next_node, current_node):
                    arrival_time = current_time + calculate_distance('distance', current_node, next_node) \
                                   * 60 / v_load + t1 / 2 + t2 + t3 / 2
                    ready_time, due_time = get_time_list('time_list2', next_node, current_node)
                    if (ready_time - e_time) <= arrival_time <= (due_time + l_time):
                        demands[next_node][current_node] += 1
                        total_cost += calculate_distance('distance', current_node, next_node) * C_load * prices + \
                                      over_time_cost[available_nodes.index(next_node)] + (
                                              t1 / 2 + t2 + t3 / 2) * prices * C_idle / 60
                        if arrival_time / 120 == 12 and slot_list[1][math.floor(arrival_time / 120) - 1] <= \
                                slot_limit[1][math.floor(arrival_time / 120) - 1]:
                            slot_list[1][math.floor(arrival_time / 120) - 1] += 1
                        if arrival_time < 1440 and slot_list[1][math.floor(arrival_time / 120)] <= slot_limit[1][
                            math.floor(arrival_time / 120)]:
                            slot_list[1][math.floor(arrival_time / 120)] += 1
                    else:
                        arrival_time = current_time + calculate_distance('distance', current_node, next_node) \
                                       * 60 / v_empty + t1 / 2 + t2 + t3 / 2
                        total_cost += calculate_distance('distance', current_node, next_node) * C_empty * prices + (
                                t1 / 2 + t2 + t3 / 2) * prices * C_idle / 60

                if next_node > 1:
                    arrival_time = current_time + calculate_distance('distance', current_node, next_node) \
                                   * 60 / v_empty + t1 / 2 + t2 + t3 / 2
                    total_cost += calculate_distance('distance', current_node, next_node) * C_empty * prices + (
                            t1 / 2 + t2 + t3 / 2) * prices * C_idle / 60

            node_time_list.append(arrival_time)
            current_time = arrival_time
            current_node = next_node
            continue

        if available_nodes and test == 0:
            nodes = customer[:]
            mount = 0
            available_nodes = []
            nodes.remove(current_node)
            for i in nodes:
                if i in yards:
                    for k in docks:
                        if demands[k][i] == demand('demand2', k, i):
                            if demands[k + 1][i] == demand('demand2', k + 1, i):
                                mount += 1
                    if mount == len(docks):
                        nodes.remove(i)
                    mount = 0
            if current_node in yards:
                for i in nodes:
                    if i in yards:
                        arrival_time = current_time + calculate_distance('distance2', current_node, i
                                                                         ) * 60 / v_empty + t1
                        for j in docks:
                            ready_time, due_time = get_time_list('time_list2', j, i)
                            next_node_arrival_time = arrival_time + calculate_distance('distance2', i, j
                                                                                       ) * 60 / v_load + t1

                            node1 = math.floor(next_node_arrival_time / 120)
                            if node1 == 12:
                                node1 = 11
                            if next_node_arrival_time <= 1440 and slot_list[j][node1] <= slot_limit[j][node1]:
                                if demands[j][i] < demand('demand2', j, i):
                                    if (ready_time - e_time) <= next_node_arrival_time<= (due_time + l_time):
                                        available_nodes.append(i)
                                        distance_value.append(
                                            calculate_distance('distance2', current_node, i) * C_empty * prices)
                                        arrival_time_list.append(arrival_time)
                                        break
                    if i in docks:
                        arrival_time = current_time + calculate_distance('distance', current_node, i
                                                                         ) * 60 / v_empty + t1 / 2 + t2 + t3 / 2
                        if arrival_time >= 1440:
                            continue
                        for j in yards:
                            next_node_arrival_time = arrival_time + calculate_distance('distance', current_node, j
                                                                             ) * 60 / v_load + t3 / 2 + t1 / 2
                            if next_node_arrival_time <= 1440 and demands[i+1][j] < demand('demand2', i+1, j):
                                available_nodes.append(i)
                                distance_value.append(
                                    calculate_distance('distance2', current_node, i) * C_empty * prices)
                                arrival_time_list.append(arrival_time)
                                break
            if current_node in docks:
                for i in nodes:
                    if i in yards:
                        arrival_time = current_time + calculate_distance('distance', current_node, i
                                                                         ) * 60 / v_empty + t3 / 2 + t1 / 2
                        for j in docks:
                            ready_time, due_time = get_time_list('time_list2', j, i)
                            next_node_arrival_time = arrival_time + calculate_distance('distance', i, j
                                                                     ) * 60 / v_load + t1 / 2 + t2 + t3 / 2
                            node1 = math.floor(next_node_arrival_time / 120)
                            if node1 == 12:
                                node1 = 11
                            if next_node_arrival_time <= 1440 and slot_list[j][node1] <= slot_limit[j][node1]:
                                if demands[j][i] < demand('demand2', j, i):
                                    if (ready_time - e_time) <= next_node_arrival_time <= (due_time + l_time):
                                        available_nodes.append(i)
                                        distance_value.append(
                                            calculate_distance('distance2', current_node, i) * C_empty * prices)
                                        arrival_time_list.append(arrival_time)
                                        break
                    if i in docks:
                        for j in yards:
                            next_node_arrival_time = current_time + calculate_distance('distance', i, j
                                                                         ) * 60 / v_load + t3 / 2 + t1 / 2
                            if next_node_arrival_time <= 1440 and demands[i + 1][j] < demand('demand2', i + 1, j):
                                available_nodes.append(i)
                                distance_value.append(
                                    calculate_distance('distance2', current_node, i) * C_empty * prices)
                                arrival_time_list.append(arrival_time)
                                break
            if available_nodes:
                probabilities = []
                total = 0
                i = 0
                for node in available_nodes:
                    time_period = math.floor(arrival_time_list[i] / 120)
                    if time_period == 12:
                        time_period = 11
                    pheromone_value = pheromone[len(total_path)][time_period][current_node - 1][node - 1]
                    probability = (pheromone_value ** alpha) * (distance_value[i])
                    probabilities.append(probability)
                    total += probability
                    i += 1
                probabilities = [p / total for p in probabilities]
                next_node = random.choices(available_nodes, probabilities)[0]
                arrival_time = arrival_time_list[available_nodes.index(next_node)]
                if arrival_time <= 1440:
                    if current_node in yards:
                        if next_node in yards:
                            total_cost += calculate_distance('distance2', current_node, next_node) * C_empty * prices \
                                          + t1 * prices * C_idle / 60
                        if next_node in docks:
                            total_cost += calculate_distance('distance2', current_node, next_node) * C_empty * prices \
                                          + (t1 / 2 + t2 + t3 / 2) * prices * C_idle / 60
                    if current_node in docks:
                        if next_node in yards:
                            total_cost += calculate_distance('distance2', current_node, next_node) * C_empty * prices \
                                          + (t3 / 2 + t1 / 2) * prices * C_idle / 60
                    path.append(next_node)
                    node_time_list.append(arrival_time)
                    current_time = arrival_time
                    current_node = next_node
                    continue
            if arrival_time > 1440:
                if current_node != path[0]:
                    next_node = path[0]
                    if current_node in yards:
                        arrival_time = current_time + calculate_distance('distance2', current_node, next_node
                                                                         ) * 60 / v_empty + t1
                        total_cost += calculate_distance('distance2', current_node, next_node) * C_empty * prices \
                                      + t1 * prices * C_idle / 60
                    if current_node in docks:
                        arrival_time = current_time + calculate_distance('distance2', current_node, next_node
                                                                         ) * 60 / v_empty + t3 / 2 + t1 / 2
                        total_cost += calculate_distance('distance2', current_node, next_node) * C_empty * prices \
                                      + (t3 / 2 + t1 / 2) * prices * C_idle / 60
                    node_time_list.append(arrival_time)
                    total_node_time_list.append(node_time_list)
                    node_time_list = []
                    node_time_list.append(0)
                    path.append(path[0])
                    total_path.append(path)
                    current_time = 0
                    arrival_time = 0
                    current_node = next_node
                    path = []
                    path.append(current_node)
                    continue
                else:
                    total_node_time_list.append(node_time_list)
                    node_time_list = []
                    node_time_list.append(0)
                    total_path.append(path)
                    current_time = 0
                    arrival_time = 0
                    path = []
                    path.append(current_node)
                    continue
            if not available_nodes:  # Check if available_nodes is empty
                current_time += 120  # If empty, update to the current time
                continue

    total_cost += len(total_path) * 400
    return total_path, total_cost, total_node_time_list, slot_list


# Update the best path
def update_best_path(total_path, total_cost, total_node_time_list, time_list, best_ant):
    if total_cost < best_ant['total_cost']:
        best_ant['path'] = total_path
        best_ant['total_cost'] = total_cost
        best_ant['total_node_time_list'] = total_node_time_list
        best_ant['time_list'] = time_list


# Update the best path of the elite ant
def update_interation_best_path(total_path, total_cost, total_node_time_list, time_list, best_interation_ant):
    if total_cost < best_interation_ant['total_cost']:
        best_interation_ant['path'] = total_path
        best_interation_ant['total_cost'] = total_cost
        best_interation_ant['total_node_time_list'] = total_node_time_list
        best_interation_ant['time_list'] = time_list


# PSO function
def initialize_particles(num_particles):
    particles = []
    for _ in range(num_particles):
        alpha = 1
        beta = 2
        particles.append([alpha, beta])
    return particles


def initialize_velocities(num_particles):
    velocities = []
    for _ in range(num_particles):
        v_alpha = random.uniform(-1, 1)  # Randomly initialize speed
        v_beta = random.uniform(-1, 1)
        velocities.append([v_alpha, v_beta])
    return velocities


# Solving VRPTW with Ant Colony Algorithm
def solve_vrptw(num_ants, num_iterations, evaporation_rate, Q, docks, yards, customer, t1, t2, t3, v_load, v_empty, e,
                e_time, l, l_time, C_load, C_empty, C_idle, slot_limit):
    # PSO parameters
    num_particles = num_ants  # Set the number of PSO particles to the number of ants
    particles = initialize_particles(num_particles)  # Initialize particle positions (alpha, beta)
    velocities = initialize_velocities(num_particles)  # Initialize particle velocities
    # Initialize PSO individual best and global best
    personal_bests = [{'cost': float('inf'), 'alpha': None, 'beta': None} for _ in
                      range(num_particles)]
    global_best = {'cost': float('inf'), 'alpha': None, 'beta': None}
    # Initialize stagnation counter
    stagnation_counter = 0  # Record the number of generations without an update to the best solution
    max_stagnation = 100  # Maximum number of generations without improvement
    load_mount_list = []
    best_ant = {
        'path': [],
        'total_cost': float('inf'),
        'total_node_time_list': [],
        'time_list': []
    }
    iteration_best_result = []  # Best result for each iteration
    iteration_result = []  # Result for each iteration

    pheromone = initialize_pheromone(customer)

    # Main iteration loop
    for m in range(num_iterations):
        ants = []

        # Run the ant colony algorithm
        for i in range(num_ants):
            ant = {}
            alpha = particles[i][0]  # Particle position in PSO determines the alpha value
            beta = particles[i][1]  # Particle position in PSO determines the beta value

            # Construct the initial path
            ant['path'], ant['total_cost'], ant['total_node_time_list'], ant['time_list'] = construct_initial_path(
                pheromone, alpha, beta,
                docks, yards, t1, t2,
                t3, v_load, v_empty, e,
                e_time, l, l_time,
                C_load, C_empty,
                C_idle, slot_limit)

            ants.append(ant)
            if m == 0:
                iteration_result.append(ant['total_cost'])

            # Update the best solution if a better one is found, update best_ant
            if ant['total_cost'] < best_ant['total_cost']:
                update_best_path(ant['path'], ant['total_cost'], ant['total_node_time_list'], ant['time_list'],
                                 best_ant)
                stagnation_counter = 0  # Reset the stagnation counter if a new best solution is found
            else:
                stagnation_counter += 1  # Increment the stagnation counter if no new best solution is found

            # Update individual best (personal best)
            if ant['total_cost'] < personal_bests[i]['cost']:
                personal_bests[i]['cost'] = ant['total_cost']
                personal_bests[i]['alpha'] = alpha
                personal_bests[i]['beta'] = beta

        # Update global best
        for i in range(num_particles):
            if personal_bests[i]['cost'] < global_best['cost']:
                global_best['cost'] = personal_bests[i]['cost']
                global_best['alpha'] = personal_bests[i]['alpha']
                global_best['beta'] = personal_bests[i]['beta']

        # Calculate load rate
        load_mount = 0
        for i in range(len(best_ant['path'])):
            load_mount += len(best_ant['path'][i])
        total_mount = 0
        for i in range(1, len(docks) + 1):
            for j in range(len(docks) + 1, customer[-1] + 1):
                total_mount += demand('demand2', i, j) + demand('demand2', i + 1, j)
        load_rate = total_mount / (load_mount - len(best_ant['path']))
        load_mount_list.append(load_rate)

        # Calculate average result
        average_result = sum(iteration_result) / num_ants

        iteration_best_result.append(best_ant['total_cost'])
        # Update pheromone
        pheromone = update_pheromone(pheromone, ants, best_ant, evaporation_rate, Q, m, average_result)

        # Check for stagnation condition, if no better solution is found for 100 generations, then initiate PSO
        if stagnation_counter >= max_stagnation:

            # Run PSO to optimize alpha and beta
            for i in range(num_particles):
                # Update velocity
                velocities[i][0] = w * velocities[i][0] + c1 * random.random() * (
                        personal_bests[i]['alpha'] - particles[i][0]) + c2 * random.random() * (
                                           global_best['alpha'] - particles[i][0])
                velocities[i][1] = w * velocities[i][1] + c1 * random.random() * (
                        personal_bests[i]['beta'] - particles[i][1]) + c2 * random.random() * (
                                           global_best['beta'] - particles[i][1])

                # Update position
                particles[i][0] = particles[i][0] + velocities[i][0]  # Update alpha value
                particles[i][1] = particles[i][1] + velocities[i][1]  # Update beta value

                # Limit the range of alpha and beta to ensure reasonableness
                particles[i][0] = max(min(particles[i][0], 5), 1)
                particles[i][1] = max(min(particles[i][1], 5), 1)

            # Reset the stagnation counter and restart the ant colony algorithm's search
            stagnation_counter = 0


    return best_ant, iteration_best_result, average_result, global_best, load_mount_list  # 返回最佳路径和最佳路径成本

# Main function
if __name__ == '__main__':
    num_ants = 10  # Number of ants
    docks = [1]  # Docks
    yards = [2, 3, 4, 5, 6, 7]
    customer = [1, 2, 3, 4, 5, 6, 7]
    slot_limit = [[0, 0, 0, 0, 0, 0, 0, 0, 0, 0, 0, 0], [41, 39, 45, 42, 40, 31, 37, 35, 47, 41, 39, 43]]
    t1 = 3  # Yard loading and unloading time
    t2 = 5  # Gate waiting time
    t3 = 6  # Dock operation time
    v_load = 40  # Loaded speed, units km/h
    C_load = 0.35  # Loaded fuel consumption, units L/km
    v_empty = 60  # Empty speed, units km/h
    C_empty = 0.22  # Empty fuel consumption, units L/km
    C_idle = 0.8  # Idle fuel consumption, units L/h
    prices = 8  # Fuel price, units RMB/L
    e = 0.2  # Early arrival penalty coefficient
    e_time = 15  # Floating time before the appointment system
    l = 2  # Late arrival penalty coefficient
    l_time = 60  # Floating time after the appointment system
    num_iterations = 500  # Number of iterations
    evaporation_rate = 0.6  # Pheromone evaporation rate
    Q = 100  # Pheromone enhancement factor
    dim = 2
    w = 0.8  # Inertia weight
    c1 = 1.5  # Cognitive coefficient
    c2 = 1.5  # Social coefficient

    best_ant, iteration_best_result, average_result, global_best, load_mount_list = solve_vrptw(num_ants,
                                                                                                             num_iterations,
                                                                                                             evaporation_rate,
                                                                                                             Q, docks,
                                                                                                             yards,
                                                                                                             customer,
                                                                                                             t1, t2, t3,
                                                                                                             v_load,
                                                                                                             v_empty, e,
                                                                                                             e_time,
                                                                                                             l, l_time,
                                                                                                             C_load,
                                                                                                             C_empty,
                                                                                                             C_idle, slot_limit)

    best_path = best_ant['path']
    best_cost = best_ant['total_cost']
    time_list = best_ant['time_list']

    print('Best path:', best_path)

    print('Best path cost:', best_cost)

    print('Best cost：', iteration_best_result)
    print('Average cost', average_result)
    print('Reload rate', load_mount_list)
    print(time_list)

    # Visualize the path
    x = list(range(1, num_iterations + 1))
    y1 = iteration_best_result

    # Create a figure
    plt.figure(figsize=(10, 6))

    # Plot the best cost per generation
    plt.plot(x, y1, linestyle='-', color='r', label='Best cost per generation')

    # Add labels and title
    plt.xlabel('Iterations')
    plt.ylabel('Cost')
    plt.legend()

    # Show the plot
    plt.show()
