# Supplementary material for: Optimization of external container delivery and pickup scheduling based on appointment mechanism
Source: PLoS One. 2025 Feb 21;20(2):e0318606. doi: 10.1371/journal.pone.0318606 (PMC11844885; doi:10.1371/journal.pone.0318606)
Supplement: S1 File — (ZIP) [file pone.0318606.s001.zip › S1 file/Code/time_list2]

序号  2        3         4         5        6          7
时间范围 1 (0,720) (240,840) (960,1440) (0,360) (720,1080) (720,1440)
