# Supplementary material for: Optimization of external container delivery and pickup scheduling based on appointment mechanism
Source: PLoS One. 2025 Feb 21;20(2):e0318606. doi: 10.1371/journal.pone.0318606 (PMC11844885; doi:10.1371/journal.pone.0318606)
Supplement: S2 File — (ZIP) [file pone.0318606.s002.zip]

Archive with 2 entries (1 files):
- Date/
- Date/Date.xlsx
