# Supplementary material for: Optimization of external container delivery and pickup scheduling based on appointment mechanism
Source: PLoS One. 2025 Feb 21;20(2):e0318606. doi: 10.1371/journal.pone.0318606 (PMC11844885; doi:10.1371/journal.pone.0318606)
Supplement: S2 File — (ZIP) [file pone.0318606.s002.zip › Date/Date.xlsx]

## Sheet: Sheet1
	Fig 5. Results of different pheromone evaporation rates in the IACO algorithm
p=0.4	[117397.93333333259, 103047.20666666579, 95959.06666666598, 89792.09333333262, 89792.09333333262, 89792.09333333262, 89792.09333333262, 89792.09333333262, 89792.09333333262, 89792.09333333262, 89792.09333333262, 89792.09333333262, 89792.09333333262, 89792.09333333262, 89792.09333333262, 89792.09333333262, 89792.09333333262, 89792.09333333262, 89792.09333333262, 89792.09333333262, 89792.0933333326…
p=0.6	[119726.08666666607, 112412.72666666583, 107633.97999999912, 100174.02666666589, 99679.11333333231, 86978.4599999996, 86978.4599999996, 85845.27333333305, 85845.27333333305, 85845.27333333305, 85845.27333333305, 85845.27333333305, 85845.27333333305, 85845.27333333305, 85845.27333333305, 85845.27333333305, 85845.27333333305, 85845.27333333305, 85845.27333333305, 85845.27333333305, 85845.2733333330…
p=0.8	[118038.09999999907, 105148.7466666658, 90960.44666666634, 90960.44666666634, 90960.44666666634, 89393.25999999982, 89393.25999999982, 89393.25999999982, 89393.25999999982, 89393.25999999982, 89393.25999999982, 89393.25999999982, 89393.25999999982, 89393.25999999982, 89393.25999999982, 89393.25999999982, 89393.25999999982, 89393.25999999982, 89393.25999999982, 89393.25999999982, 89393.25999999982…
	Fig 6. Iterative results of different algorithms
Traditional Ant Colony Algorithm	[106167.29999999977, 98411.99333333301, 98411.99333333301, 86787.35333333317, 86787.35333333317, 86787.35333333317, 86787.35333333317, 86787.35333333317, 86787.35333333317, 86787.35333333317, 86787.35333333317, 86787.35333333317, 86787.35333333317, 86787.35333333317, 86787.35333333317, 86787.35333333317, 86787.35333333317, 86787.35333333317, 86787.35333333317, 86787.35333333317, 86787.35333333317…
Variable Neighborhood Search Algorithm	[112766.48666666594, 102951.23999999923, 93756.86666666603, 93756.86666666603, 93756.86666666603, 93756.86666666603, 93756.86666666603, 93756.86666666603, 93756.86666666603, 93756.86666666603, 93756.86666666603, 93756.86666666603, 93756.86666666603, 93756.86666666603, 93756.86666666603, 93756.86666666603, 93756.86666666603, 93756.86666666603, 93756.86666666603, 93756.86666666603, 93756.8666666660…
Improved Ant Colony Algorithm	[119726.08666666607, 112412.72666666583, 107633.97999999912, 100174.02666666589, 99679.11333333231, 86978.4599999996, 86978.4599999996, 85845.27333333305, 85845.27333333305, 85845.27333333305, 85845.27333333305, 85845.27333333305, 85845.27333333305, 85845.27333333305, 85845.27333333305, 85845.27333333305, 85845.27333333305, 85845.27333333305, 85845.27333333305, 85845.27333333305, 85845.2733333330…
	Fig 8. Number of vehicles arriving at the terminal during different periods
Actual arrival quantity	37	23	30	28	25	23	37	33	35	31	35	37
Maximum arrival quantity	41	39	45	42	40	31	37	35	47	41	39	43
